# Supplementary material for: Genomic Comparison of Conjugative Plasmids from Salmonella enterica and Escherichia coli Encoding Beta-Lactamases and Capable of Mobilizing Kanamycin Resistance Col-like Plasmids
Source: Microorganisms. 2021 Oct 23;9(11):2205. doi: 10.3390/microorganisms9112205 (PMC8623487; doi:10.3390/microorganisms9112205)
Supplement: Supplementary file 1 [file microorganisms-09-02205-s001.zip]

Archive with 1 entries (1 files):
- microorganisms-1422358-supplementary.pdf
